# Supplementary material for: Mindfulness‐Based Eating Solution (MBES) for Body Dissatisfaction and Disordered Eating Attitudes in Nutrition Students During the COVID‐19 Pandemic: A Randomised Clinical Trial
Source: J Hum Nutr Diet. 2025 Mar 17;38(2):e70040. doi: 10.1111/jhn.70040 (PMC11911907; doi:10.1111/jhn.70040)
Supplement: Supplementary file 2 — Supporting information. [file JHN-38-0-s002.xlsx]

## Sheet: TableS1
Table S1. Model effect comparisons and post hoc tests of the variables at baseline and follow-up, and findings using Generalized Estimating Equations (n=78).
Instruments	IG vs CG	Intervention group (n=38)						Control group (n=40)						p-value			Effect size*	p-value**	GI Spearman's rho	Observation power***
		Baseline	Post-intervention	1-month follow-up	3-month follow-up	Pairwise Times p-value&		Baseline	Post-intervention	1-month follow-up	3-month follow-up	Pairwise Times p-value&		Model global effect
	p-value	M	M	M	M			M	M	M	M			Group	Time	Time*Group
	baseline	(SE)	(SE)	(SE)	(SE)			(SE)	(SE)	(SE)	(SE)
Body dissatisfaction (BSQ)	0.997	86.60	64.13	68.00	67.28	T0 - T1	<0.001	91.80	88.26	87.60	88.20	T0 - T1	>0.05	0.001	<0.001	0.001	0.49	0.000	0.602	0.999
		(6.13)	(2.82)	(3.38)	(3.51)	T0 - T2	0.011	(5.40)	(4.71)	(4.54)	(4.56)	T0 - T2	>0.05				0.42	0.010	0.392	0.991
						T0 - T3	0.004					T0 - T3	>0.05				0.48	0.000	0.501	1000
						T1 - T2	0.581					T1 - T2	>0.05				0.12	0.470	0.731	0.607
						T1 - T3	0.959					T1 - T3	>0.05				0.001	0.990	0.610	0.050
						T2 - T3	1000					T2 - T3	>0.05				0.19	0.250	0.821	0.996
Disordered eating attitudes (DEAS-s)	0.996	1.46	1.15	1.32	1.29	T0 - T1	0.002	1.46	1.40	1.44	1.50	T0 - T1	>0.05	0.033	<0.001	<0.001	0.51	0.000	0.310	1000
		(0.08)	(0.02)	(0.05)	(0.04)	T0 - T2	0.877	(0.07)	(0.05)	(0.07)	(0.06)	T0 - T2	>0.05				0.19	0.230	0.190	0.521
						T0 - T3	0.382					T0 - T3	>0.05				0.12	0.450	0.339	0.271
						T1 - T2	0.954					T1 - T2	>0.05				0.49	0.000	0.488	1000
						T1 - T3	0.030					T1 - T3	>0.05				0.57	0.000	0.310	1000
						T2 - T3	0.985					T2 - T3	>0.05				0.01	0.960	0.612	0.051
Body appreciation (BAS-2)	0.985	3.88	4.10	4.07	4.06	T0 - T1	0.463	3.73	3.70	3.80	3.79	T0 - T1	>0.05	0.041	0.238	0.113	0.04	0.030	0.490	0.076
		(0.11)	(0.07)	(0.08)	(0.09)	T0 - T2	0.712	(0.11)	(0.11)	(0.11)	(0.11)	T0 - T2	>0.05				0.02	0.180	0.411	0.055
						T0 - T3	0.551					T0 - T3	>0.05				0.03	0.070	0.706	0.076
						T1 - T2	0.998					T1 - T2	>0.05				0.01	0.530	0.614	0.051
						T1 - T3	0.998					T1 - T3	>0.05				0.001	0.960	0.460	0.050
						T2 - T3	0.998					T2 - T3	>0.05				0.01	0.720	0.608	0.052
Reliance on hunger and satiety cue (subscale RHSC - IES-2)	0.400	3.68	4.37	4.21	4.24	T0 - T1	<0.001	3.27	3.66	3.63	3.55	T0 - T1	>0.05	<0.001	<0.001	0.503	0.65	0.000	0.160	1000
		(0.13)	(0.08)	(0.09)	(0.07)	T0 - T2	0.016	(0.15)	(0.12)	(0.12)	(0.14)	T0 - T2	>0.05				0.45	0.010	0.090	0.998
						T0 - T3	0.002					T0 - T3	>0.05				0.55	0.000	0.110	1000
						T1 - T2	0.429					T1 - T2	>0.05				0.1	0.030	0.625	0.327
						T1 - T3	0.647					T1 - T3	>0.05				0.26	0.110	0.497	0.961
						T2 - T3	0.986					T2 - T3	>0.05				0.1	0.540	0.683	0.382
Body-food choice congruence (subscale B-FCC - IES-2)	0.993	4.28	4.24	4.35	4.31	T0 - T1	0.997	4.14	4.07	3.97	4.05	T0 - T1	>0.05	0.042	0.934	0.475	0.06	0.720	0.460	0.109
		(0.10)	(0.11)	(0.08)	(0.08)	T0 - T2	0.997	(0.10)	(0.11)	(0.11)	(0.10)	T0 - T2	>0.05				0.05	0.770	0.260	0.078
						T0 - T3	0.997					T0 - T3	>0.05				0.05	0.740	0.486	0.092
						T1 - T2	0.990					T1 - T2	>0.05				0.11	0.470	0.533	0.318
						T1 - T3	0.997					T1 - T3	>0.05				0.06	0.710	0.542	0.109
						T2 - T3	0.996					T2 - T3	>0.05				0.11	0.490	0.748	0.620
Mindfulness (MAAS)	0.954	3.38	3.94	3.88	4.16	T0 - T1	0.032	3.65	3.62	3.64	3.68	T0 - T1	>0.05	0.303	0.002	0.007	0.61	0.000	0.270	1000
		(0.16)4	(0.12)	(0.10)	(0.11).	T0 - T2	0.054	(0.15)	(0.15)	(0.15)	(0.15)	T0 - T2	>0.05				0.23	0.150	0.350	0.805
						T0 - T3	<0.001					T0 - T3	>0.05				0.31	0.060	0.180	0.932
						T1 - T2	0.998					T1 - T2	>0.05				0.19	0.000	0.613	0.860
						T1 - T3	0.801					T1 - T3	>0.05				0.42	0.010	0.531	1000
						T2 - T3	0.021					T2 - T3	>0.05				0.19	0.240	0.644	0.890
Body Mass Index (BMI,kg/m2)	1000	23.63 (0.73)	23.40 (0.67)	23.75 (0.64)	23.61 (0.61)	T0 - T1	1000	23.76 (0.59)	23.71 (0.61)	23.73 (0.56)	24.09 (0.54)	T0 - T1	1000	0.788	0.463	0.327	0.32	0.048	0.965	1000
						T0 - T2	1000					T0 - T2	1000				0.30	0.064	0.962	1000
						T0 - T3	1000					T0 - T3	1000				0.37	0.02	0.898	1000
						T1 - T2	0.978					T1 - T2	1000				0.11	0.492	0.989	1000
						T1 - T3	1000					T1 - T3	0.984				0.14	0.396	0.966	1000
						T2 - T3	1000					T2 - T3	0.937				0.04	0.809	0.963	0.570
Note. IG: Intervention group; CG: Control group. SE: Standard Error. & Pairwise Times p-value was calculate by Bonferroni-Sidaqui * Effect size calculated by Z/Ö(NGI=38) ** Wilcoxon test in order to obtain the Z value. *** Calculated by G*Power using Posthoc test MANOVA: repeated measures, within factors using the adequate Spearman's rho for each time-pair.
